# Supplementary material for: Reductive Head-to-Head Coupling of Phenylacetylenes in the Coordination Sphere of an Osmium-Polyhydride
Source: Organometallics. 2025 Jan 6;44(2):447–55. doi: 10.1021/acs.organomet.4c00480 (PMC12879066; doi:10.1021/acs.organomet.4c00480)
Supplement: Supplementary file 2 [file om4c00480_si_002.xyz]

69
 Complex 1, hehahydride
 P                  2.32918600    0.03812400    0.03935400
 P                 -2.33147400    0.00221700    0.04672200
 C                  3.40198600   -0.37397600   -1.45368200
 H                  3.25880100    0.52639400   -2.06340500
 C                  2.88283100   -1.55513500   -2.28671500
 H                  3.42584300   -1.59069400   -3.23881100
 H                  1.81765400   -1.45549000   -2.50102500
 H                  3.04149600   -2.51263000   -1.78378200
 C                  4.90321100   -0.53100200   -1.16946700
 H                  5.11310100   -1.46690900   -0.64306500
 H                  5.32043200    0.29158600   -0.58200700
 H                  5.45226400   -0.56538200   -2.11789900
 C                  3.10514800    1.62529300    0.68134600
 H                  4.14535400    1.37898900    0.92188200
 C                  3.10382300    2.73913500   -0.37499700
 H                  3.51128900    3.65876700    0.06117000
 H                  2.08644700    2.94897700   -0.71789400
 H                  3.71843500    2.49414400   -1.24633300
 C                  2.40786400    2.10680000    1.96281300
 H                  2.94699900    2.96882900    2.37303200
 H                  2.36839800    1.33957700    2.74185500
 H                  1.38132600    2.41093000    1.74607200
 C                  2.67798500   -1.20679200    1.41679200
 C                 -2.69705800   -0.74534700    1.74124200
 C                 -3.23546100   -0.97771500   -1.28640700
 H                 -2.78718100   -0.55200700   -2.19140500
 C                 -2.85766900   -2.46608800   -1.24764200
 H                 -3.36753700   -2.98513700   -0.42963800
 H                 -1.78009100   -2.60856000   -1.13572800
 H                 -3.16771800   -2.94881500   -2.18168100
 C                 -4.75943000   -0.80423200   -1.38024900
 H                 -5.12987900   -1.36851700   -2.24455900
 H                 -5.06057200    0.23646400   -1.52373800
 H                 -5.27748200   -1.18754300   -0.49776100
 C                 -3.27764600    1.62561300    0.12035200
 H                 -4.32987500    1.35294400    0.25684700
 C                 -3.14950100    2.41150500   -1.19286900
 H                 -3.40069200    1.81348100   -2.07417700
 H                 -2.12961700    2.78304100   -1.32105400
 H                 -3.82762300    3.27274300   -1.17246500
 C                 -2.84563700    2.49850400    1.30700800
 H                 -1.76880800    2.68925400    1.27675900
 H                 -3.08938500    2.04627600    2.27278800
 H                 -3.36343000    3.46369100    1.26021700
 Os                -0.00544500    0.24083900   -0.42825300
 H                  1.86796100   -0.97381200    2.11691500
 H                 -2.30378000    0.03848800    2.39922000
 C                 -1.91395100   -2.02456300    2.06950900
 H                 -2.08914800   -2.29120500    3.11889000
 H                 -2.23183700   -2.87307400    1.45841100
 H                 -0.84140100   -1.88768700    1.92758000
 C                 -4.18869200   -0.94019700    2.05643000
 H                 -4.60680600   -1.78112300    1.49514100
 H                 -4.30912000   -1.17154000    3.12129400
 H                 -4.79507200   -0.05523400    1.84612100
 C                  2.48373200   -2.65733600    0.94957400
 H                  3.33587100   -2.99928800    0.35389800
 H                  2.41130300   -3.31743000    1.82174300
 H                  1.57498300   -2.78242300    0.35591800
 C                  4.01325800   -1.06338900    2.16528200
 H                  4.14776500   -0.07728400    2.61566800
 H                  4.04421700   -1.79640300    2.98043500
 H                  4.87346200   -1.26085500    1.52119400
 H                 -0.86962700    0.91937700   -1.64158600
 H                  0.83828700    0.95145800   -1.64146600
 H                  0.01567300    0.38649800    1.22786800
 H                 -0.02767800    1.86399400   -0.03234400
 H                  0.01566300   -1.30833900    0.13832700
 H                 -0.03930000   -0.89387300   -1.64121600
67
 Complex A
 P                  2.35932400    0.02482000    0.03058100
 P                 -2.35928500    0.02475500   -0.03034800
 C                  3.16426800   -0.44098100   -1.61437900
 H                  2.47786600    0.04888800   -2.31478100
 C                  3.07200800   -1.95153300   -1.87587000
 H                  3.27595300   -2.16005100   -2.93274300
 H                  2.07868500   -2.34561400   -1.64225300
 H                  3.81084500   -2.50510700   -1.28760700
 C                  4.58244500    0.07717800   -1.89503100
 H                  5.32242200   -0.33774100   -1.20594600
 H                  4.64963200    1.16746600   -1.84543400
 H                  4.88174300   -0.21672100   -2.90876900
 C                  2.96768800    1.78838500    0.30879700
 H                  4.05274500    1.80659800    0.15859200
 C                  2.31423000    2.71338200   -0.73144600
 H                  2.68799800    3.73808700   -0.62003900
 H                  1.22478500    2.74514500   -0.60019500
 H                  2.50813200    2.39567200   -1.75986200
 C                  2.67005400    2.28454100    1.73121900
 H                  2.93019700    3.34634000    1.81822700
 H                  3.24608200    1.74548600    2.48878400
 H                  1.60884700    2.17316200    1.97841000
 C                  3.18868100   -0.93261100    1.42428000
 C                 -3.16411300   -0.44453500    1.61389300
 C                 -3.18796200   -0.92983300   -1.42618600
 H                 -2.77910900   -0.40552300   -2.29832400
 C                 -2.70789900   -2.38567800   -1.53037500
 H                 -3.10407800   -3.00917300   -0.72453900
 H                 -1.61765400   -2.44873600   -1.50533900
 H                 -3.05237500   -2.81776700   -2.47784500
 C                 -4.71970300   -0.85231900   -1.48364000
 H                 -5.07736000   -1.26250700   -2.43600100
 H                 -5.09829800    0.17122700   -1.40580400
 H                 -5.17840400   -1.44470600   -0.68601400
 C                 -2.96786600    1.78891800   -0.30393800
 H                 -4.05222600    1.80758000   -0.14903100
 C                 -2.67615600    2.28788200   -1.72650900
 H                 -3.25533100    1.75020900   -2.48266900
 H                 -1.61595200    2.17726700   -1.97803000
 H                 -2.93703300    3.34977800   -1.81022800
 C                 -2.30908300    2.71103000    0.73553900
 H                 -1.22013900    2.74224300    0.59922200
 H                 -2.49890000    2.39131100    1.76410700
 H                 -2.68197000    3.73648200    0.62806300
 Os                -0.00004300   -0.03550600   -0.00000500
 H                  2.78200600   -0.40875400    2.29768900
 H                 -2.47785000    0.04441600    2.31508000
 C                 -3.07078600   -1.95541800    1.87292000
 H                 -3.27427300   -2.16574500    2.92952500
 H                 -3.80946400   -2.50853400    1.28403700
 H                 -2.07721300   -2.34832000    1.63843600
 C                 -4.58246000    0.07240000    1.89586500
 H                 -5.32235800   -0.34087800    1.20568700
 H                 -4.88168000   -0.22425500    2.90882200
 H                 -4.64989100    1.16281700    1.84919400
 C                  2.70635200   -2.38772300    1.52761800
 H                  3.09810700   -3.01054600    0.71908900
 H                  3.05364800   -2.82220600    2.47297200
 H                  1.61591100   -2.44836100    1.50679200
 C                  4.72063300   -0.85771000    1.47965200
 H                  5.10087800    0.16527800    1.40251900
 H                  5.07891600   -1.26961500    2.43103400
 H                  5.17724900   -1.44993400    0.68070900
 H                 -0.07694000   -1.39541200    0.82047100
 H                 -0.00386500    0.23372300    1.67281400
 H                  0.07609400   -1.37768300   -0.84946200
 H                  0.00431600    0.26730500   -1.66690600
81
 Complex B
 P                 -2.35197100   -0.79301100    0.02690900
 P                  2.35286100   -0.79125700    0.02676900
 C                 -3.30284600    0.73840000   -0.53165600
 H                 -2.61746300    1.14526800   -1.28372700
 C                 -3.41605700    1.78526500    0.58693100
 H                 -3.70627700    2.75131900    0.15836000
 H                 -2.47045600    1.93126700    1.11273100
 H                 -4.18269300    1.50716900    1.31746700
 C                 -4.66644600    0.52125300   -1.20603000
 H                 -5.40109700    0.07772000   -0.52888900
 H                 -4.60474600   -0.10846900   -2.09698100
 H                 -5.06462600    1.49174700   -1.52662900
 C                 -2.82731200   -2.07813100   -1.26370100
 H                 -3.92049300   -2.05099600   -1.32524700
 C                 -2.25449100   -1.71224600   -2.63997000
 H                 -2.65157000   -2.39446800   -3.40087100
 H                 -1.16583100   -1.80421700   -2.63151000
 H                 -2.50153600   -0.69144300   -2.94596100
 C                 -2.40704500   -3.50094000   -0.87215600
 H                 -2.62458600   -4.18850800   -1.69813900
 H                 -2.94229600   -3.86965700    0.00733900
 H                 -1.33338900   -3.55104300   -0.66575500
 C                 -3.14380200   -1.49575200    1.58555700
 C                  3.14526200   -1.49360100    1.58528900
 C                  3.30261600    0.74085300   -0.53169400
 H                  2.61689800    1.14729400   -1.28370200
 C                  3.41513000    1.78769000    0.58698100
 H                  4.18197200    1.51006500    1.31748000
 H                  2.46943100    1.93296700    1.11281200
 H                  3.70466900    2.75398700    0.15849300
 C                  4.66634300    0.52473000   -1.20615900
 H                  5.06376300    1.49551500   -1.52681400
 H                  4.60507300   -0.10506700   -2.09708800
 H                  5.40138300    0.08178000   -0.52905500
 C                  2.82897300   -2.07586500   -1.26409400
 H                  3.92213600   -2.04811900   -1.32560900
 C                  2.25600200   -1.70996800   -2.64029800
 H                  2.50268800   -0.68902900   -2.94613100
 H                  1.16737300   -1.80227000   -2.63184700
 H                  2.65330800   -2.39194100   -3.40130200
 C                  2.40947600   -3.49897300   -0.87281400
 H                  1.33586500   -3.54969600   -0.66634900
 H                  2.94501300   -3.86757400    0.00655400
 H                  2.62731500   -4.18626300   -1.69895400
 Os                 0.00027300   -0.39963300    0.26117300
 H                 -2.64497900   -2.47009100    1.64836000
 H                  2.64714500   -2.46830100    1.64805300
 C                  2.79582200   -0.74574600    2.88035600
 H                  3.19826400   -1.30402700    3.73451500
 H                  3.22995700    0.25697500    2.91142100
 H                  1.71660800   -0.65781700    3.01146400
 C                  4.66155700   -1.72444200    1.49055600
 H                  5.20966500   -0.77760600    1.51249500
 H                  4.99785800   -2.31242400    2.35266900
 H                  4.95991800   -2.26828100    0.59020900
 C                 -2.79477900   -0.74753500    2.88053300
 H                 -3.22975400    0.25482200    2.91161800
 H                 -3.19661600   -1.30611200    3.73478300
 H                 -1.71561800   -0.65868800    3.01146700
 C                 -4.65993200   -1.72767700    1.49094100
 H                 -4.95798200   -2.27171500    0.59060700
 H                 -4.99574500   -2.31590400    2.35307500
 H                 -5.20869600   -0.78122300    1.51292800
 H                  0.00086100   -1.53890400    1.46651700
 H                  0.00076600   -1.83355700   -0.57885200
 H                 -0.82634900    0.44025400    1.39952000
 C                 -0.00017700    0.62752600   -1.69189400
 H                 -0.00014000    0.36203100   -2.73444100
 C                 -0.00060900    1.54288700   -0.80713300
 H                  0.82619400    0.44080700    1.39970600
 C                 -0.00147300    2.95276400   -0.48867500
 C                 -0.00310800    3.91353700   -1.52270700
 C                 -0.00083000    3.40613500    0.84275300
 C                 -0.00405400    5.27385200   -1.23033100
 H                 -0.00364100    3.57403200   -2.55480500
 C                 -0.00174300    4.77010500    1.13201300
 H                  0.00033400    2.66884600    1.63807100
 C                 -0.00336800    5.71002200    0.09947900
 H                 -0.00534300    5.99874900   -2.03999300
 H                 -0.00120000    5.09958400    2.16750800
 H                 -0.00409500    6.77246800    0.32561500
81
 TS(B-C)
 P                 -2.14943900   -1.13488200    0.05081500
 P                  2.53257400   -0.37941000    0.04400500
 C                 -3.34331900    0.31547900   -0.13140200
 H                 -2.81046400    0.93788500   -0.85887500
 C                 -3.43660400    1.12069500    1.17329800
 H                 -3.84435900    2.11711200    0.97005400
 H                 -2.45900400    1.25163200    1.64218400
 H                 -4.10228500    0.63197300    1.89222500
 C                 -4.74315600    0.03409600   -0.69746800
 H                 -5.32954900   -0.62465200   -0.05154900
 H                 -4.71349400   -0.41072900   -1.69541500
 H                 -5.29274200    0.97979000   -0.78303000
 C                 -2.63240400   -2.25404900   -1.38684700
 H                 -3.72147600   -2.36222400   -1.34303200
 C                 -2.26321900   -1.60255800   -2.72699400
 H                 -2.68320800   -2.18666600   -3.55462600
 H                 -1.17724900   -1.57555300   -2.84431300
 H                 -2.63690800   -0.57813000   -2.81918500
 C                 -2.00841300   -3.65282200   -1.28947200
 H                 -2.23947300   -4.22404400   -2.19677200
 H                 -2.39121100   -4.22534700   -0.43984700
 H                 -0.91958700   -3.59008200   -1.19877600
 C                 -2.67307000   -2.18440400    1.53064000
 C                  3.32329500   -0.81681400    1.69820300
 C                  3.23750700    1.27122700   -0.55387500
 H                  2.55058400    1.50855000   -1.37543200
 C                  3.08802400    2.38669100    0.49295400
 H                  3.84121300    2.29511000    1.28197400
 H                  2.10176800    2.39643500    0.96260200
 H                  3.23157500    3.36273500    0.01509100
 C                  4.66701600    1.26902500   -1.11888300
 H                  4.91530400    2.27656300   -1.47493700
 H                  4.78963400    0.59128500   -1.96679000
 H                  5.41005100    1.00027100   -0.36351800
 C                  3.33524500   -1.61362900   -1.12801100
 H                  4.41172400   -1.41211100   -1.09917900
 C                  2.83951500   -1.40190900   -2.56685500
 H                  2.95864500   -0.36977700   -2.91040300
 H                  1.77999500   -1.65869400   -2.64609900
 H                  3.40215100   -2.04650100   -3.25263400
 C                  3.10729200   -3.06751200   -0.69238800
 H                  2.03949400   -3.28090700   -0.58772300
 H                  3.59828300   -3.30120300    0.25686500
 H                  3.51801600   -3.74836800   -1.44766200
 Os                 0.15832000   -0.48620400    0.08244600
 H                 -2.04770800   -3.07242500    1.37827800
 H                  3.00109400   -1.85974900    1.80480200
 C                  2.72060800   -0.05364300    2.88727500
 H                  3.06961100   -0.50550200    3.82383600
 H                  3.02424700    0.99663700    2.89958900
 H                  1.63035600   -0.09544200    2.87172400
 C                  4.85729100   -0.77216900    1.74202700
 H                  5.22696800    0.25762300    1.71844000
 H                  5.21343400   -1.22093100    2.67727400
 H                  5.32569900   -1.31976700    0.91924700
 C                 -2.28271600   -1.61411700    2.90243100
 H                 -2.86161300   -0.72374500    3.16086000
 H                 -2.48104700   -2.36825500    3.67418600
 H                 -1.22364800   -1.35765200    2.94263400
 C                 -4.14575300   -2.62301000    1.53622600
 H                 -4.47231400   -3.05206300    0.58515000
 H                 -4.30032600   -3.38626900    2.30846000
 H                 -4.80809200   -1.78528200    1.77547100
 H                  0.39828600   -1.82002000    1.01658600
 H                  0.37873500   -1.77369400   -0.94919600
 H                 -0.23032800   -0.10761700    1.63404400
 C                 -0.03945400    0.69478900   -1.73417600
 H                  0.00318300    0.52956200   -2.79675000
 C                 -0.28423700    1.58141800   -0.84670600
 H                  0.53768800    1.05657500    0.57410300
 C                 -0.71004200    2.91320400   -0.48638400
 C                 -1.12664100    3.80273500   -1.49999800
 C                 -0.72964900    3.35718100    0.84742400
 C                 -1.54305600    5.09117600   -1.18199200
 H                 -1.11971600    3.46642400   -2.53274900
 C                 -1.14831500    4.64937900    1.15954600
 H                 -0.42209400    2.67205300    1.63100000
 C                 -1.55668000    5.52223200    0.14935000
 H                 -1.86126400    5.76297200   -1.97441000
 H                 -1.15793900    4.97368500    2.19631700
 H                 -1.88436000    6.52825700    0.39417700
81
 Complex C
 P                 -2.52724600   -0.31670800   -0.09129100
 P                  2.08177900   -1.43856200   -0.02683500
 C                 -2.96183600    0.99915900    1.17897200
 H                 -2.42983600    1.86356900    0.76526700
 C                 -2.32417300    0.70994700    2.54899500
 H                 -2.34932200    1.61327000    3.16991200
 H                 -1.27552300    0.40247700    2.46287100
 H                 -2.85125000   -0.07851900    3.09184500
 C                 -4.44365500    1.36478300    1.32387300
 H                 -5.01159900    0.55850200    1.79825900
 H                 -4.91471600    1.59213600    0.36306700
 H                 -4.54874700    2.25353400    1.95829400
 C                 -3.20723800    0.38769300   -1.69675400
 H                 -4.29282000    0.46347000   -1.56675500
 C                 -2.66657300    1.78719100   -2.01695400
 H                 -3.07598600    2.12625100   -2.97631800
 H                 -1.57683200    1.78379400   -2.09421400
 H                 -2.94406300    2.52908800   -1.26301000
 C                 -2.91833100   -0.57348300   -2.86080100
 H                 -3.40346400   -0.21115100   -3.77479300
 H                 -3.27894100   -1.58983400   -2.67522500
 H                 -1.84210000   -0.63414500   -3.05008600
 C                 -3.62118700   -1.83450000    0.18281300
 C                  2.38221700   -3.12509200    0.76382400
 C                  3.18408100   -0.14713500    0.78329600
 H                  2.96859000    0.72125900    0.14968200
 C                  2.69651500    0.22096600    2.19380100
 H                  2.97076500   -0.53667300    2.93248200
 H                  1.61172800    0.35538500    2.22900600
 H                  3.15021400    1.16854300    2.50622000
 C                  4.69765800   -0.39283000    0.77217800
 H                  5.22000900    0.51534700    1.09717000
 H                  5.07914700   -0.64971300   -0.22024300
 H                  4.98208800   -1.19282900    1.46220200
 C                  2.84239100   -1.64613800   -1.73427500
 H                  3.88854700   -1.93593200   -1.58287600
 C                  2.81512800   -0.33761300   -2.53600400
 H                  3.33582300    0.48109100   -2.03107700
 H                  1.78594700   -0.02023400   -2.72582700
 H                  3.30425800   -0.48864800   -3.50569300
 C                  2.13486500   -2.76159600   -2.51948300
 H                  1.07992600   -2.51689200   -2.67619800
 H                  2.18105900   -3.73132900   -2.01589700
 H                  2.60488600   -2.87937000   -3.50308500
 Os                -0.20969100   -0.80582500   -0.04656700
 H                 -3.11661600   -2.57202800   -0.45360500
 H                  1.60955100   -3.72002600    0.26095300
 C                  2.04878600   -3.12961800    2.26363500
 H                  1.93780100   -4.16172800    2.61628900
 H                  2.84872600   -2.67088800    2.85257400
 H                  1.11477600   -2.60250000    2.47817100
 C                  3.74320300   -3.79317600    0.51673300
 H                  4.55961700   -3.24885100    0.99852600
 H                  3.73393000   -4.80505700    0.94020400
 H                  3.98518700   -3.89090500   -0.54440600
 C                 -3.53644800   -2.34770300    1.62828900
 H                 -4.12003900   -1.71919100    2.30863100
 H                 -3.95131500   -3.36077900    1.68713800
 H                 -2.50562800   -2.38810600    1.99003500
 C                 -5.08898200   -1.73951300   -0.26316500
 H                 -5.19604600   -1.52804500   -1.32982500
 H                 -5.58736600   -2.69825000   -0.07449200
 H                 -5.63990900   -0.97365000    0.28940800
 H                 -0.56619900   -2.29069400   -0.60562300
 H                 -0.19700900   -0.96559500   -1.61790600
 H                 -0.53126300   -2.10728700    0.92416200
 C                  0.32561600    1.20813200   -0.44610700
 H                  0.72997200    1.45344800   -1.43334600
 C                  0.32985500    2.24684100    0.42885100
 H                 -0.07195000    2.10097500    1.43416100
 C                  0.84116400    3.60970400    0.20601800
 C                  1.50726500    4.00989200   -0.97177700
 C                  0.66765200    4.58497700    1.20934700
 C                  1.95907700    5.31592000   -1.13829400
 H                  1.67578700    3.28517100   -1.76308500
 C                  1.12296600    5.89213600    1.04519400
 H                  0.16200400    4.30482500    2.13120400
 C                  1.77155100    6.26954800   -0.13227400
 H                  2.46783800    5.59240000   -2.05850100
 H                  0.97034900    6.61838100    1.83963100
 H                  2.12912600    7.28672400   -0.26383800
95
 Complex D
 P                  0.09550000   -2.42752400    0.57011200
 P                 -0.46131400    2.37433900    0.57953100
 C                  1.45842100   -3.14887000   -0.50908700
 H                  2.28137000   -2.47100400   -0.26160600
 C                  1.19416800   -2.98974100   -2.01548400
 H                  2.14645300   -3.01317600   -2.55772300
 H                  0.69371000   -2.05068200   -2.25182100
 H                  0.57682200   -3.80409100   -2.40344400
 C                  1.90315200   -4.58571600   -0.20007300
 H                  1.13211600   -5.31460600   -0.46733200
 H                  2.16853000   -4.74041700    0.84870500
 H                  2.79216600   -4.82337000   -0.79727000
 C                  0.66520500   -2.90426800    2.30008300
 H                  0.73478400   -3.99732600    2.30589400
 C                  2.05078200   -2.33061900    2.62825600
 H                  2.34232300   -2.62734200    3.64303000
 H                  2.03642400   -1.23839800    2.58477600
 H                  2.82798400   -2.68576300    1.94605000
 C                 -0.35189700   -2.48264300    3.37150200
 H                 -0.05386700   -2.88858600    4.34552900
 H                 -1.36511300   -2.84051800    3.16319500
 H                 -0.38992100   -1.39357300    3.45662300
 C                 -1.47040400   -3.47199300    0.36081100
 C                 -2.14466900    3.05986900    0.04064000
 C                  0.89957300    3.38177400   -0.24537700
 H                  1.78780400    2.95765900    0.23699100
 C                  1.05502000    3.10925800   -1.74890500
 H                  0.30129400    3.63285900   -2.34090500
 H                  0.99881800    2.04532400   -1.96948100
 H                  2.03830100    3.46476400   -2.07858100
 C                  0.87101300    4.89309200    0.02566900
 H                  1.78254600    5.35229600   -0.37583900
 H                  0.82374100    5.14158100    1.08915300
 H                  0.02249500    5.37204300   -0.47271400
 C                 -0.33230600    2.94046900    2.37173000
 H                 -0.55719900    4.01193600    2.36987500
 C                  1.07941900    2.74562800    2.94347600
 H                  1.83055400    3.35160800    2.42941900
 H                  1.38127600    1.69582700    2.88074200
 H                  1.09213800    3.03727100    4.00051900
 C                 -1.36422300    2.23386300    3.26510700
 H                 -1.09188000    1.18532600    3.41094700
 H                 -2.37889300    2.26355400    2.85499500
 H                 -1.39270200    2.71461500    4.25006000
 Os                -0.27897300   -0.03397000    0.42078900
 H                 -2.21193300   -2.85101200    0.87887800
 H                 -2.81402000    2.24074500    0.32964900
 C                 -2.26083400    3.22502800   -1.48473600
 H                 -3.31718300    3.31964800   -1.76065300
 H                 -1.75310600    4.13471200   -1.81954800
 H                 -1.84814800    2.37713800   -2.03169800
 C                 -2.63073800    4.34302300    0.73501800
 H                 -1.96888500    5.19141300    0.53889500
 H                 -3.62164400    4.60694200    0.34551100
 H                 -2.72945000    4.23611900    1.81755800
 C                 -1.91320300   -3.58136700   -1.10852100
 H                 -1.34813200   -4.36076400   -1.62793100
 H                 -2.97195600   -3.86047200   -1.15472500
 H                 -1.78922400   -2.64795400   -1.65760500
 C                 -1.48471600   -4.86420300    1.01252500
 H                 -1.32091600   -4.83665400    2.09225500
 H                 -2.46488000   -5.32804400    0.84578700
 H                 -0.73468200   -5.52841500    0.57481100
 H                 -1.59693600   -0.65114200    1.34916500
 H                  0.34269600    0.03588700    1.94170900
 H                 -1.70400900    0.26136000    1.34181200
 C                  1.80412600    0.22743700    0.05697800
 H                  2.35801500    0.55117400    0.94251000
 C                  2.57364000    0.06258500   -1.03961300
 H                  2.11125300   -0.26725800   -1.96863400
 C                  4.02853700    0.27107400   -1.15540600
 C                  4.83902700    0.75270800   -0.10589300
 C                  4.66500600   -0.01855900   -2.37884100
 C                  6.20935300    0.92984100   -0.27470200
 H                  4.38744100    0.99221400    0.85231500
 C                  6.03731500    0.15860000   -2.54964300
 H                  4.06472500   -0.39023700   -3.20661400
 C                  6.82138000    0.63452600   -1.49735600
 H                  6.80641800    1.30319000    0.55359900
 H                  6.49503600   -0.07564500   -3.50743100
 H                  7.89081400    0.77496000   -1.62577800
 C                 -0.57882900    0.00030000   -1.76032800
 H                  0.02586500    0.12539800   -2.64171500
 C                 -1.73479800   -0.14578500   -1.25432200
 C                 -3.16414700   -0.23638600   -1.44864900
 C                 -3.70561700   -0.00756800   -2.73273400
 C                 -4.05192900   -0.54231800   -0.40136000
 C                 -5.07687600   -0.08270900   -2.95327600
 H                 -3.03131500    0.23402800   -3.54905900
 C                 -5.42597300   -0.62121200   -0.62659100
 H                 -3.65317000   -0.72303300    0.59031600
 C                 -5.94653300   -0.39043500   -1.90111900
 H                 -5.47163800    0.10025800   -3.94898100
 H                 -6.09167400   -0.86269000    0.19760600
 H                 -7.01698700   -0.44831100   -2.07507300
95
 TS(D-E)    
 P                 -0.60925600    2.39700200    0.58333200
 P                  0.90666600   -2.14473400    0.72383000
 C                 -1.94427800    2.91158700   -0.64225500
 H                 -2.62042600    2.05490000   -0.56098600
 C                 -1.43665100    2.94272400   -2.09206400
 H                 -2.28386100    2.85046000   -2.78195300
 H                 -0.73855900    2.13075700   -2.30414200
 H                 -0.93236200    3.88578300   -2.32154200
 C                 -2.75029900    4.18098600   -0.33117500
 H                 -2.14220000    5.08614100   -0.41580000
 H                 -3.20345600    4.16834200    0.66313900
 H                 -3.56863200    4.27260200   -1.05621900
 C                 -1.47004400    2.66482800    2.23668700
 H                 -1.80116900    3.70898300    2.23393100
 C                 -2.70772800    1.77000400    2.39121300
 H                 -3.21450800    2.00164300    3.33584500
 H                 -2.42256300    0.71518900    2.40992400
 H                 -3.43358100    1.90440100    1.58467300
 C                 -0.51789600    2.46951700    3.42517800
 H                 -1.04904900    2.67899400    4.36147600
 H                  0.35191900    3.13190700    3.38685200
 H                 -0.15346200    1.43982800    3.46395500
 C                  0.74160400    3.71856100    0.62544500
 C                  2.71298700   -2.55202400    0.32367400
 C                 -0.18832200   -3.44989200   -0.08762700
 H                 -1.16062900   -3.20794900    0.35666200
 C                 -0.35886700   -3.26757200   -1.60300400
 H                  0.52604800   -3.58016500   -2.16139000
 H                 -0.58946700   -2.23304500   -1.85246500
 H                 -1.19850000   -3.88379800   -1.94636500
 C                  0.14447600   -4.91059500    0.24942200
 H                 -0.64333900   -5.56572300   -0.14210200
 H                  0.21770800   -5.09808700    1.32417700
 H                  1.08443900   -5.22439400   -0.21458000
 C                  0.76508200   -2.62071300    2.54290700
 H                  1.17816500   -3.63199500    2.61808000
 C                 -0.69051400   -2.66449300    3.03012900
 H                 -1.28531800   -3.42718700    2.52001000
 H                 -1.17847300   -1.69519400    2.88976100
 H                 -0.71210300   -2.89742300    4.10152700
 C                  1.59353300   -1.69638900    3.44901000
 H                  1.12363300   -0.71390200    3.53048800
 H                  2.61410600   -1.54245300    3.08603100
 H                  1.65870900   -2.12811000    4.45505900
 Os                 0.25822300    0.16310600    0.37828100
 H                  1.44498500    3.26041100    1.33236400
 H                  3.20610200   -1.60262400    0.55885000
 C                  2.93657100   -2.83087800   -1.17285100
 H                  4.00444700   -2.74841700   -1.40435000
 H                  2.62219300   -3.84651500   -1.43200300
 H                  2.40344100   -2.13363200   -1.81882900
 C                  3.38553400   -3.65801700    1.15452200
 H                  2.90081200   -4.62874800    1.01739600
 H                  4.42693300   -3.76596200    0.82700800
 H                  3.40697000   -3.43949100    2.22428500
 C                  1.47370600    3.86046100   -0.71952800
 H                  0.90868400    4.49042300   -1.41204300
 H                  2.44644300    4.34107200   -0.56323500
 H                  1.65170800    2.90210100   -1.20944700
 C                  0.36215200    5.10609500    1.16380300
 H                 -0.09767000    5.07400600    2.15439500
 H                  1.26627900    5.72217200    1.24529000
 H                 -0.32293000    5.62801300    0.49030800
 H                  1.58050100    1.13087200    0.19182000
 H                 -0.42027900    0.01160000    1.84568000
 H                  1.39845600    0.33290900    1.53991100
 C                 -1.74519500   -0.53262400   -0.02756100
 H                 -2.21266900   -1.07123000    0.80141000
 C                 -2.53891900   -0.41252200   -1.11451400
 H                 -2.16724300    0.11897600   -1.99163100
 C                 -3.91332900   -0.91860300   -1.28388200
 C                 -4.61361100   -1.63525200   -0.29075600
 C                 -4.58485900   -0.68290400   -2.50023200
 C                 -5.91108100   -2.09032800   -0.50761800
 H                 -4.13374600   -1.83575600    0.66269900
 C                 -5.88449400   -1.13764500   -2.71897200
 H                 -4.07043400   -0.13145300   -3.28456600
 C                 -6.55878300   -1.84651900   -1.72323300
 H                 -6.42335000   -2.63979700    0.27829600
 H                 -6.37154500   -0.93757300   -3.67005200
 H                 -7.57136700   -2.20303300   -1.88891500
 C                  0.58465900    0.10952400   -1.80547900
 H                 -0.05874300   -0.12106100   -2.63586300
 C                  1.76445100    0.36464900   -1.42358300
 C                  3.18332100    0.53202800   -1.61436500
 C                  3.71290600    0.39834200   -2.91555200
 C                  4.06257700    0.80332200   -0.55178500
 C                  5.07921900    0.53302200   -3.13714300
 H                  3.04045100    0.18342200   -3.74056700
 C                  5.43107900    0.93460100   -0.78159200
 H                  3.65907400    0.90091300    0.45065700
 C                  5.94641600    0.79975600   -2.07191700
 H                  5.47160000    0.42630100   -4.14447600
 H                  6.09629700    1.14201300    0.05179000
 H                  7.01300400    0.90129800   -2.24880400
95
 Complex E
 P                 -0.06622200   -2.21309300   -1.27323300
 P                  0.51020200    2.50746000   -0.65965000
 C                  1.63259800   -2.98257900   -0.99426800
 H                  1.80063200   -2.69917200    0.05053500
 C                  2.73492000   -2.29254100   -1.81283100
 H                  3.71498900   -2.51677400   -1.37646100
 H                  2.62560300   -1.20534600   -1.82769800
 H                  2.75021000   -2.63629000   -2.85054500
 C                  1.76182500   -4.50708400   -1.10599700
 H                  1.65950000   -4.85190200   -2.13913900
 H                  1.03289500   -5.04385700   -0.49373100
 H                  2.75772600   -4.81056600   -0.76060400
 C                 -1.16589500   -3.30774900   -0.20587200
 H                 -0.93671300   -4.33070000   -0.52460900
 C                 -0.82052300   -3.17559300    1.28425000
 H                 -1.41150600   -3.89699400    1.86121100
 H                 -1.06718400   -2.17533100    1.64588000
 H                  0.23449100   -3.36596000    1.49867500
 C                 -2.67091300   -3.07549900   -0.41894500
 H                 -3.23141600   -3.87541800    0.07938300
 H                 -2.96748200   -3.07892500   -1.47149900
 H                 -2.98938000   -2.13102800    0.02105200
 C                 -0.66327300   -2.61681300   -3.02177700
 C                 -0.04036900    3.50210200   -2.17196900
 C                  2.37467400    2.66191600   -0.46755400
 H                  2.51107100    2.19392600    0.51375700
 C                  3.11846200    1.77324700   -1.47733800
 H                  3.16758200    2.22732300   -2.47000400
 H                  2.63778200    0.79514300   -1.59220900
 H                  4.14594100    1.59499200   -1.14034800
 C                  2.97790400    4.07012900   -0.42569700
 H                  4.03507500    4.00892700   -0.13945000
 H                  2.48292800    4.72123700    0.30021300
 H                  2.93508600    4.55718600   -1.40461500
 C                 -0.13425100    3.54487000    0.76959900
 H                  0.31418900    4.53594000    0.63061800
 C                  0.32522700    3.00659700    2.13181000
 H                  1.41301000    3.01250400    2.24201400
 H                 -0.01797300    1.98328100    2.29513400
 H                 -0.08979100    3.63340300    2.93007700
 C                 -1.66356100    3.70089900    0.73207400
 H                 -2.16135800    2.75321500    0.93862400
 H                 -2.03396500    4.06456300   -0.23049900
 H                 -1.97438900    4.42402800    1.49558100
 Os                 0.04911200    0.15468300   -0.85814500
 H                 -1.60049400   -2.04539700   -3.05888700
 H                 -1.08676800    3.18387300   -2.26912100
 C                  0.69641900    3.07451300   -3.45210500
 H                  0.15552100    3.44171800   -4.33192900
 H                  1.70243300    3.50373700   -3.48891200
 H                  0.78925200    1.98964800   -3.54606800
 C                 -0.01378300    5.03519200   -2.05314700
 H                  1.00356400    5.41559100   -1.93069700
 H                 -0.41727900    5.47587600   -2.97291000
 H                 -0.61556300    5.41365900   -1.22474400
 C                  0.26076500   -2.05310200   -4.11412400
 H                  1.14028700   -2.68798700   -4.25402200
 H                 -0.27228200   -2.02182000   -5.07150000
 H                  0.60952200   -1.04089600   -3.89248600
 C                 -0.98720300   -4.08768400   -3.33009400
 H                 -1.69871100   -4.52981600   -2.62985800
 H                 -1.42940000   -4.16016700   -4.33125900
 H                 -0.08649300   -4.70702700   -3.32938300
 H                 -0.16892700    0.36008700   -2.57694000
 H                 -0.96801200    0.53318900   -2.25776400
 C                 -1.87382100    0.16924100   -0.18646500
 H                 -2.65409200   -0.00640300   -0.93328200
 C                 -2.32060100    0.31921800    1.08522400
 H                 -1.60514200    0.51547300    1.87927100
 C                 -3.71423400    0.25401900    1.54412900
 C                 -4.81246000   -0.03566700    0.70445800
 C                 -3.99406900    0.48508700    2.90783600
 C                 -6.11071000   -0.08889600    1.20422100
 H                 -4.64667800   -0.22352900   -0.35203600
 C                 -5.29344900    0.43118700    3.40773200
 H                 -3.16958300    0.71175300    3.58035600
 C                 -6.36500500    0.14336900    2.55952100
 H                 -6.93290200   -0.31591800    0.53000400
 H                 -5.46973700    0.61472800    4.46463500
 H                 -7.37918000    0.09929600    2.94575400
 C                  0.92260300   -0.23342200    0.98563300
 H                  0.24282600   -0.36380000    1.83263500
 C                  2.23507400   -0.39468500    1.29624300
 H                  2.98504200   -0.28892900    0.50918400
 C                  2.81241800   -0.71932400    2.61000000
 C                  4.21345600   -0.80839900    2.74585800
 C                  2.03922400   -0.95540300    3.76730800
 C                  4.81312200   -1.11114600    3.96717800
 H                  4.83698700   -0.63410200    1.87117100
 C                  2.63748600   -1.25659800    4.98744200
 H                  0.95605700   -0.90511800    3.70677300
 C                  4.02940100   -1.33750000    5.10033800
 H                  5.89665800   -1.17061700    4.03370900
 H                  2.01226100   -1.43307800    5.85922600
 H                  4.49235800   -1.57422600    6.05397200
95
 TS(E-2)
 P                 -1.92659400    1.80370000   -0.58551500
 P                  0.57975900   -2.04420900   -1.34502300
 C                 -3.09106700    1.91467500    0.89540800
 H                 -2.40030800    2.20460200    1.69679900
 C                 -3.67098400    0.54532300    1.28673900
 H                 -4.13822100    0.61021300    2.27600600
 H                 -2.89652600   -0.22363800    1.33240200
 H                 -4.43733500    0.21132400    0.58355600
 C                 -4.19207100    2.98114000    0.82440900
 H                 -4.95855800    2.71671100    0.09021500
 H                 -3.80638700    3.97313800    0.57187100
 H                 -4.69153300    3.06278600    1.79752200
 C                 -1.20045800    3.53984600   -0.67434500
 H                 -2.04729500    4.22615400   -0.79074800
 C                 -0.44016200    3.92903000    0.60208600
 H                 -0.04014500    4.94441000    0.49553500
 H                  0.40587700    3.26083900    0.78269300
 H                 -1.07788400    3.92685000    1.49116300
 C                 -0.28440300    3.69067200   -1.89994100
 H                  0.04447600    4.73267500   -1.99050600
 H                 -0.77434500    3.41513500   -2.83744000
 H                  0.60643000    3.06621600   -1.80317300
 C                 -2.98183400    1.72311900   -2.15660900
 C                  0.01345400   -2.28433600   -3.14997600
 C                  0.04792500   -3.56163500   -0.35414700
 H                  0.64884500   -3.44933400    0.55655400
 C                 -1.42375700   -3.51689900    0.08577000
 H                 -2.10831300   -3.66017000   -0.75348200
 H                 -1.67351300   -2.56725300    0.56417300
 H                 -1.61247400   -4.31917800    0.80942600
 C                  0.40138100   -4.91974700   -0.97716100
 H                  0.20295300   -5.72038600   -0.25416200
 H                  1.45445500   -4.99243900   -1.26366000
 H                 -0.20600100   -5.12608600   -1.86291000
 C                  2.43947000   -2.29437200   -1.49452500
 H                  2.57521100   -3.20085300   -2.09362600
 C                  3.12747800   -2.52801800   -0.14197700
 H                  2.82806600   -3.47465200    0.31773400
 H                  2.92069200   -1.71949600    0.56030000
 H                  4.21393300   -2.56625100   -0.28501300
 C                  3.08178700   -1.11841400   -2.24793500
 H                  3.05048200   -0.20952900   -1.64563800
 H                  2.58436600   -0.90603000   -3.19934600
 H                  4.13221200   -1.34587300   -2.46516600
 Os                -0.39174200    0.00803200   -0.50846000
 H                 -2.23111000    1.41398500   -2.89339500
 H                  0.09578200   -1.26082200   -3.53386300
 C                 -1.46006100   -2.70199700   -3.27420200
 H                 -1.78456100   -2.58264700   -4.31483100
 H                 -1.60316500   -3.75425900   -3.00989000
 H                 -2.11393600   -2.09298300   -2.64801500
 C                  0.87942500   -3.19771100   -4.03513500
 H                  0.90037900   -4.22848100   -3.67073100
 H                  0.45350900   -3.22047300   -5.04551800
 H                  1.91036600   -2.85138700   -4.13264400
 C                 -4.05079900    0.62043200   -2.09883900
 H                 -4.90380800    0.92467300   -1.48420500
 H                 -4.43161400    0.42686300   -3.10855200
 H                 -3.65452000   -0.31713600   -1.70405500
 C                 -3.62475500    3.03566000   -2.63740100
 H                 -2.89909800    3.82729900   -2.83389200
 H                 -4.15669400    2.84804600   -3.57798300
 H                 -4.35761900    3.42120000   -1.92409500
 H                 -1.65735000   -0.70216300   -1.32154600
 H                  0.02575600    0.70194300   -1.90471500
 C                  1.53926600    0.97236000   -0.00365500
 H                  1.67164800    1.78579900   -0.71829700
 C                  2.57410000    0.81756100    0.85541300
 H                  2.49561500    0.10290000    1.67277000
 C                  3.87118000    1.51313400    0.80367900
 C                  4.25169800    2.38620900   -0.23670000
 C                  4.80531700    1.28813400    1.83425600
 C                  5.49615600    3.00983900   -0.23459200
 H                  3.56708600    2.57263400   -1.05867100
 C                  6.05225000    1.91094100    1.83642700
 H                  4.53977000    0.61445100    2.64580300
 C                  6.40635500    2.77885900    0.80181500
 H                  5.76149000    3.67738200   -1.05039200
 H                  6.74872100    1.71789000    2.64818900
 H                  7.37759700    3.26517500    0.79886600
 C                 -0.09339400    0.48247000    1.39335500
 H                 -0.35009000    1.39152200    1.93175000
 C                  0.00854100   -0.73091400    2.03385600
 H                  0.63579200   -1.50395300    1.60207300
 C                 -0.63500600   -1.09208700    3.30023700
 C                 -0.38150000   -2.36015400    3.86166600
 C                 -1.51494400   -0.23357100    3.99209200
 C                 -0.96774500   -2.74932200    5.06367400
 H                  0.28812200   -3.04177900    3.34220900
 C                 -2.09085600   -0.61944100    5.19910100
 H                 -1.75647400    0.73777400    3.57303900
 C                 -1.82450000   -1.87976700    5.74290400
 H                 -0.75437800   -3.73327900    5.47261600
 H                 -2.76234000    0.06259600    5.71396100
 H                 -2.28407800   -2.18156500    6.67946600
95
 Complex 2
 P                 -0.81459700    1.49244100    1.25025500
 P                  0.93449500   -2.21032100    0.35755300
 C                 -1.74111400    2.91700500    0.40579300
 H                 -2.27740900    2.38320900   -0.38191800
 C                 -0.77234800    3.89896700   -0.26624600
 H                 -1.29963000    4.49012700   -1.02474700
 H                  0.05577200    3.38445600   -0.74945000
 H                 -0.35205700    4.60158900    0.45992100
 C                 -2.79140300    3.69114700    1.22020300
 H                 -2.35802700    4.21787200    2.07363100
 H                 -3.60110000    3.05736000    1.58723900
 H                 -3.24898400    4.44837100    0.57099600
 C                 -2.13647700    0.88169000    2.44904300
 H                 -2.47825300    1.77339500    2.98479700
 C                 -3.33397900    0.27165600    1.70612700
 H                 -4.13661600    0.04978400    2.41973100
 H                 -3.05049000   -0.66146500    1.21376700
 H                 -3.74609100    0.92473100    0.93382800
 C                 -1.60049800   -0.11265800    3.48303500
 H                 -2.41101800   -0.41858300    4.15550600
 H                 -0.80143400    0.30350700    4.10242100
 H                 -1.22107400   -1.00909800    2.98935900
 C                  0.45215300    2.26758900    2.41929000
 C                  1.03469900   -2.47988300    2.23200700
 C                  2.66611200   -2.57591400   -0.33227500
 H                  2.60258300   -2.14151100   -1.33598300
 C                  3.75511100   -1.81638400    0.44269700
 H                  3.98117100   -2.31737600    1.38826500
 H                  3.47594100   -0.78314400    0.65749600
 H                  4.68241100   -1.79761500   -0.14156800
 C                  3.08052400   -4.04870000   -0.49551600
 H                  4.09056500   -4.08814200   -0.92175000
 H                  2.42723800   -4.60619800   -1.17007200
 H                  3.11277600   -4.58016600    0.45891300
 C                 -0.01455800   -3.77219500   -0.12161300
 H                  0.62097400   -4.59714700    0.21364600
 C                 -0.19681200   -3.91891300   -1.64018600
 H                  0.68626800   -3.62322800   -2.21401200
 H                 -1.03594400   -3.31965800   -1.99399800
 H                 -0.41814500   -4.96403600   -1.88651400
 C                 -1.36474600   -3.90232700    0.59694700
 H                 -1.98153900   -3.01061400    0.45469000
 H                 -1.25180000   -4.06602900    1.67222800
 H                 -1.91662300   -4.76029200    0.19435800
 Os                 0.03978300   -0.13619800   -0.29731100
 H                  0.72865700    1.40567900    3.03546300
 H                 -0.02951200   -2.45368300    2.48667600
 C                  1.70494100   -1.34598100    3.01769500
 H                  1.39962200   -1.39849300    4.06923100
 H                  2.79461100   -1.41840600    2.98989000
 H                  1.42308600   -0.37115300    2.62597600
 C                  1.59382000   -3.83415100    2.69821800
 H                  2.66848600   -3.91126300    2.51100800
 H                  1.44934900   -3.92865300    3.78133300
 H                  1.10455200   -4.69294300    2.23264200
 C                  1.73474500    2.73728100    1.71642200
 H                  1.58304600    3.66636500    1.16285800
 H                  2.51182200    2.92860700    2.46660400
 H                  2.11395100    1.99210900    1.01595500
 C                 -0.07546900    3.35698600    3.36466900
 H                 -0.97483700    3.05496400    3.90854000
 H                  0.69208400    3.59505900    4.11120500
 H                 -0.29718000    4.28271100    2.82613900
 H                  1.37486000    0.13558200    0.59401300
 H                 -1.14931700   -0.95517300    0.45644100
 H                  0.40523900    1.99654200   -2.17535100
 C                 -0.51130600   -0.54620900   -2.39440500
 H                 -0.74608600   -1.53010200   -2.77860500
 C                 -1.52698400    0.35062500   -1.92896500
 H                 -1.39982300    1.40553700   -2.16433700
 C                 -2.94996600   -0.03360300   -1.82954700
 C                 -3.36637000   -1.35087600   -1.56488500
 C                 -3.95046700    0.94487600   -1.97569100
 C                 -4.71504300   -1.67321300   -1.44263500
 H                 -2.61623100   -2.11784200   -1.42109900
 C                 -5.30295600    0.62747300   -1.84309200
 H                 -3.66087700    1.96879700   -2.20010900
 C                 -5.69539900   -0.68440500   -1.57297100
 H                 -5.00313000   -2.70005300   -1.23198500
 H                 -6.05097700    1.40787800   -1.95603600
 H                 -6.74712000   -0.93439600   -1.46787100
 C                  0.85276300   -0.09814800   -2.35502400
 H                  1.64218500   -0.76604500   -2.68798500
 C                  1.12430600    1.22943900   -1.90333000
 C                  2.49328700    1.76037300   -1.75142200
 C                  3.62167300    0.93421900   -1.59682600
 C                  2.71085700    3.15168700   -1.75602300
 C                  4.89722900    1.46934500   -1.43435500
 H                  3.49351600   -0.13993200   -1.59281600
 C                  3.98513400    3.69082600   -1.58607100
 H                  1.86576300    3.81990200   -1.89614400
 C                  5.08988300    2.85338100   -1.41884600
 H                  5.74606900    0.80096000   -1.31392000
 H                  4.11509000    4.76995700   -1.58887300
 H                  6.08361900    3.27063500   -1.28442400
81
 Complex F
 P                  1.05488600    1.96117700    0.04550400
 P                 -2.67380100   -0.96238800   -0.04488000
 C                  0.34105400    3.59580400   -0.57485900
 H                 -0.63935200    3.59458900   -0.08435300
 C                  0.09558200    3.57369800   -2.09189600
 H                 -0.56680300    4.40174900   -2.37075400
 H                 -0.37042600    2.64177100   -2.42067200
 H                  1.02982700    3.70613600   -2.64671400
 C                  1.07329000    4.88550200   -0.17110400
 H                  2.06518500    4.95751300   -0.62334000
 H                  1.18813200    4.99164900    0.91008700
 H                  0.49449900    5.74943900   -0.52020000
 C                  1.69686500    2.39407800    1.75933000
 H                  2.39070200    3.23319400    1.63243700
 C                  0.55264700    2.84061100    2.68243200
 H                  0.96317700    3.18466200    3.63920700
 H                 -0.12475400    2.00635000    2.88035500
 H                 -0.04074900    3.65931000    2.26460500
 C                  2.45869000    1.22211700    2.39533300
 H                  2.76129100    1.48995500    3.41483900
 H                  3.36614000    0.95950700    1.84447800
 H                  1.82278400    0.33399900    2.44998800
 C                  2.63924900    1.58603400   -0.90162200
 C                 -3.87741500   -0.17062100   -1.26855000
 C                 -3.52905200   -1.19039500    1.61969100
 H                 -2.79919500   -1.82496600    2.13765500
 C                 -3.64611800    0.09866400    2.44626100
 H                 -4.37960500    0.79249300    2.02732000
 H                 -2.68807800    0.61476600    2.51866600
 H                 -3.97668500   -0.15293800    3.46134600
 C                 -4.87517800   -1.92904800    1.57938300
 H                 -5.18499700   -2.18673800    2.59922200
 H                 -4.83981600   -2.85898400    1.00511000
 H                 -5.66112900   -1.29711200    1.15466400
 C                 -2.54949500   -2.73449100   -0.67589900
 H                 -3.57762000   -3.08712500   -0.81191500
 C                 -1.86163100   -3.67560200    0.32392000
 H                 -2.43383700   -3.79552400    1.24787900
 H                 -0.85667400   -3.33359600    0.59306000
 H                 -1.75342400   -4.66994100   -0.12478800
 C                 -1.83834200   -2.77540100   -2.03741700
 H                 -0.78884800   -2.48353600   -1.94299300
 H                 -2.29670600   -2.10693300   -2.77207400
 H                 -1.87446200   -3.79348800   -2.44281700
 Os                -0.63067500    0.25197700    0.02892000
 H                  3.06476500    0.77932400   -0.29668500
 H                 -3.19795300    0.06731700   -2.09475000
 C                 -4.43999500    1.15751200   -0.73906000
 H                 -4.89110900    1.72160000   -1.56375800
 H                 -5.22491000    0.98847300    0.00497000
 H                 -3.66528300    1.78269600   -0.28823500
 C                 -5.00841300   -1.05213100   -1.82048500
 H                 -5.69915700   -1.38256500   -1.04052100
 H                 -5.59139800   -0.47315100   -2.54702800
 H                 -4.63779200   -1.93830400   -2.34173100
 C                  2.39654500    0.99900800   -2.29995000
 H                  2.02648200    1.75066200   -3.00239500
 H                  3.34404200    0.61605800   -2.69807000
 H                  1.67834100    0.17900500   -2.27038000
 C                  3.66625100    2.72600400   -0.96183300
 H                  3.86830700    3.17470900    0.01469700
 H                  4.61806200    2.33946200   -1.34567400
 H                  3.34386700    3.52063400   -1.64141700
 H                 -1.41611900    1.30993700   -0.91300500
 H                 -0.44641300   -0.01911500   -1.61840600
 H                 -1.44793700    1.38480500    0.85515100
 H                 -0.49578100    0.02568000    1.69284300
 C                  1.04700700   -1.13500000    0.08173000
 C                  2.12537800   -1.72501300    0.08922100
 H                 -0.08835600   -1.48262600    0.11763600
 C                  3.43629000   -2.27095000    0.08449900
 C                  4.11181900   -2.53701600    1.29569400
 C                  4.09842600   -2.53625200   -1.13446600
 C                  5.40589600   -3.04934600    1.28223400
 H                  3.60871900   -2.33380700    2.23578700
 C                  5.39293800   -3.04744300   -1.13587700
 H                  3.58437600   -2.33227700   -2.06840000
 C                  6.05186400   -3.30660700    0.06951100
 H                  5.91400200   -3.24833200    2.22155100
 H                  5.89094000   -3.24493300   -2.08091400
 H                  7.06183000   -3.70582300    0.06383700
81
 Complex TS(F-G)
 P                 -1.47404900   -1.81777800    0.21847700
 P                  2.64731900    0.47456300   -0.05110900
 C                 -1.15362400   -3.67041700    0.40013200
 H                 -0.32050700   -3.65693500    1.11378600
 C                 -0.62374900   -4.29148900   -0.90155300
 H                 -0.16152700   -5.26290000   -0.68852700
 H                  0.12463300   -3.65569600   -1.38054500
 H                 -1.43426700   -4.46958300   -1.61543700
 C                 -2.27606800   -4.53549400    0.99249000
 H                 -3.14664000   -4.58680500    0.33301000
 H                 -2.61507500   -4.18327000    1.96994700
 H                 -1.91137100   -5.56143100    1.12737000
 C                 -2.44790000   -1.41368400    1.77992000
 H                 -3.30375700   -2.09735300    1.80923100
 C                 -1.59896300   -1.64689200    3.03788200
 H                 -2.20787300   -1.47728900    3.93428100
 H                 -0.75424000   -0.95397600    3.06226000
 H                 -1.20024300   -2.66425900    3.09827500
 C                 -2.97696400    0.02728300    1.75779000
 H                 -3.48757100    0.25191400    2.70213800
 H                 -3.69524500    0.20219100    0.95171200
 H                 -2.15440300    0.73868700    1.64054800
 C                 -2.77466000   -1.53302700   -1.12254700
 C                  3.66383000    0.04506700    1.48307000
 C                  2.56662900    2.35379700   -0.25359400
 H                  2.02628900    2.42810700   -1.20657700
 C                  1.68390300    3.03888500    0.80103700
 H                  2.19824100    3.12834800    1.76178200
 H                  0.75375700    2.49237300    0.96450700
 H                  1.44201300    4.05598900    0.46775500
 C                  3.89968800    3.10076600   -0.40496200
 H                  3.70866100    4.14111800   -0.69666400
 H                  4.55329600    2.66529600   -1.16541600
 H                  4.45099500    3.12859600    0.53944900
 C                  3.80623700   -0.01645200   -1.45436400
 H                  4.75468200    0.50632400   -1.28832900
 C                  3.25302300    0.41083200   -2.82098000
 H                  3.13412800    1.49499600   -2.91000600
 H                  2.28273100   -0.06082600   -3.00874900
 H                  3.93627800    0.09172300   -3.61713700
 C                  4.07346200   -1.52853900   -1.44223000
 H                  3.14684100   -2.08252700   -1.61581700
 H                  4.49836900   -1.87493200   -0.49521400
 H                  4.78320900   -1.78878600   -2.23688900
 Os                 0.54151100   -0.59928500   -0.03664200
 H                 -2.92499600   -0.45249400   -1.01684300
 H                  3.52529700   -1.04284500    1.51064300
 C                  3.04321800    0.61233300    2.76938400
 H                  3.44653500    0.08208900    3.64044500
 H                  3.28852300    1.67163200    2.89493700
 H                  1.95622400    0.50665800    2.77741800
 C                  5.17189100    0.33374700    1.44248500
 H                  5.38326200    1.40582100    1.40282500
 H                  5.63997500   -0.05447300    2.35562500
 H                  5.67561100   -0.14034400    0.59642800
 C                 -2.24619900   -1.76390000   -2.54644000
 H                 -2.20082300   -2.82833400   -2.79285400
 H                 -2.91942100   -1.29029300   -3.27162100
 H                 -1.24590600   -1.34892700   -2.68430300
 C                 -4.13415200   -2.22246700   -0.93854300
 H                 -4.56555100   -2.06467800    0.05353100
 H                 -4.84981500   -1.82871900   -1.67149500
 H                 -4.06283900   -3.30082100   -1.10879600
 H                  1.34739400   -1.99251100   -0.08667900
 H                  0.74937000   -1.23776500   -1.59956000
 H                  0.92316600   -1.20694500    1.39711600
 H                  0.07344900    0.40067800    1.22483900
 C                 -0.58125500    1.10386100   -1.28520900
 C                 -1.41188400    1.96315100   -1.02355100
 H                  0.11718200    0.53822900   -1.90398400
 C                 -2.40717500    2.88874000   -0.61176700
 C                 -2.05575200    4.03498400    0.12972500
 C                 -3.76339400    2.65060700   -0.91799400
 C                 -3.04380300    4.91548100    0.55986100
 H                 -1.01249000    4.21211700    0.36670200
 C                 -4.74185100    3.54251700   -0.49091100
 H                 -4.03132900    1.76681800   -1.48782100
 C                 -4.38501600    4.67317700    0.24992200
 H                 -2.76868400    5.79328700    1.13660100
 H                 -5.78416900    3.35494200   -0.73011700
 H                 -5.15209800    5.36444400    0.58618900
81
 Comples G
 P                 -1.52749300   -1.46752700    0.09244700
 P                  2.71696100    0.39261700   -0.10922900
 C                 -1.05633300   -3.15406100   -0.62870300
 H                 -0.07073400   -3.30180200   -0.17261200
 C                 -0.85306300   -3.11157100   -2.15181600
 H                 -0.27052000   -3.98456500   -2.46927400
 H                 -0.32215500   -2.21341100   -2.47456900
 H                 -1.81038500   -3.15377700   -2.67979700
 C                 -1.93849500   -4.35393600   -0.24848100
 H                 -2.94638600   -4.27384400   -0.66319500
 H                 -2.02842200   -4.49715700    0.83076900
 H                 -1.49264700   -5.26840300   -0.65869900
 C                 -2.06553400   -1.92227700    1.83597600
 H                 -2.86172400   -2.66603200    1.72173600
 C                 -0.92199300   -2.55323300    2.64502300
 H                 -1.30718100   -2.90696700    3.60885700
 H                 -0.14156400   -1.81357100    2.84057100
 H                 -0.45802100   -3.40689700    2.14247200
 C                 -2.63081700   -0.71414500    2.59012500
 H                 -2.93911700   -1.01696800    3.59812700
 H                 -3.50139200   -0.27502000    2.09638100
 H                 -1.86390900    0.05920700    2.68739100
 C                 -3.12250900   -0.88417200   -0.71287600
 C                  3.66077200   -1.16658200    0.39617100
 C                  3.39832200    1.83722100    0.89553400
 H                  3.04976700    2.70053800    0.31864000
 C                  2.77436400    1.95036200    2.29402000
 H                  3.12188400    1.15505300    2.95877300
 H                  1.68507600    1.89687000    2.25579200
 H                  3.06365200    2.90736500    2.74506300
 C                  4.92944000    1.93565600    0.97176000
 H                  5.21061700    2.90770300    1.39430900
 H                  5.41404700    1.85275700   -0.00504900
 H                  5.34804100    1.16700700    1.62740100
 C                  3.36810000    0.75149600   -1.83683500
 H                  4.45582300    0.85200300   -1.74300600
 C                  2.80070700    2.06114000   -2.40224000
 H                  3.08866800    2.93798000   -1.81442400
 H                  1.70861400    2.01629300   -2.44864100
 H                  3.17765500    2.21641900   -3.42001900
 C                  3.06000800   -0.40308700   -2.80308000
 H                  1.98340500   -0.47232200   -2.97670300
 H                  3.40260900   -1.37497000   -2.43687300
 H                  3.55299200   -0.21927500   -3.76495900
 Os                 0.36586400    0.01088900   -0.01582000
 H                 -3.32585000    0.02514800   -0.13982500
 H                  3.06960100   -1.93859400   -0.10906000
 C                  3.56365700   -1.42804400    1.90767700
 H                  3.87679700   -2.45611500    2.12455200
 H                  4.22609000   -0.76250200    2.46986300
 H                  2.54635400   -1.29804600    2.28388600
 C                  5.11765800   -1.30434400   -0.07554700
 H                  5.78193800   -0.58477900    0.40724200
 H                  5.48083500   -2.30546300    0.18709400
 H                  5.23180000   -1.19558300   -1.15634700
 C                 -2.92538500   -0.45535600   -2.17411300
 H                 -2.88957600   -1.31750100   -2.84532600
 H                 -3.76798500    0.17124800   -2.48526900
 H                 -2.00424300    0.11604000   -2.30557800
 C                 -4.34506500   -1.80318100   -0.57800700
 H                 -4.53089500   -2.12514600    0.45022000
 H                 -5.23803400   -1.26311600   -0.91504500
 H                 -4.25285000   -2.69527800   -1.20401100
 H                  0.89778600   -1.20678100   -0.93633600
 H                  0.16551200    0.22147600   -1.67956200
 H                  0.90054100   -1.23589800    0.86395400
 H                  0.32330800    0.25144100    1.65480100
 C                  0.28329200    2.18700100   -0.05034400
 C                 -0.93790800    1.86702400    0.01972400
 H                  0.98385400    3.00116300   -0.09766900
 C                 -2.31749700    2.31374300    0.04466400
 C                 -3.02211000    2.43551600    1.25610700
 C                 -2.97169600    2.66278000   -1.15153200
 C                 -4.34627900    2.87129500    1.26639300
 H                 -2.52214200    2.18527400    2.18456200
 C                 -4.29663400    3.09606700   -1.13571700
 H                 -2.43361400    2.57952600   -2.08968800
 C                 -4.99318300    3.19478200    0.07111500
 H                 -4.87372200    2.95925500    2.21228400
 H                 -4.78600500    3.35735900   -2.07004000
 H                 -6.02681800    3.52821500    0.08089300
81
 Complex TS(G-B)
 P                  2.66179200    0.27856200    0.07110500
 P                 -1.73859200   -1.43037300    0.11607600
 C                  3.41729100    0.85658900   -1.56164100
 H                  2.79459000    1.73653700   -1.76650100
 C                  3.19898700   -0.12720100   -2.72222600
 H                  3.36252500    0.38777000   -3.67697300
 H                  2.19099000   -0.54690800   -2.72146100
 H                  3.90608100   -0.95999100   -2.68022900
 C                  4.88143600    1.31945700   -1.52793800
 H                  5.56496000    0.47529500   -1.39947800
 H                  5.08643100    2.04516500   -0.73667400
 H                  5.13682300    1.79766200   -2.48169700
 C                  3.12714500    1.69132400    1.22647700
 H                  4.21987000    1.76703000    1.20757800
 C                  2.54271900    3.02731400    0.74476800
 H                  2.77591500    3.81798100    1.46788800
 H                  1.45373100    2.96936800    0.65123500
 H                  2.95003300    3.33999400   -0.22124500
 C                  2.69375400    1.40770400    2.67244000
 H                  3.06268000    2.20339400    3.33077100
 H                  3.08172700    0.45816100    3.05298600
 H                  1.60428600    1.37811800    2.75443900
 C                  3.67044200   -1.16580000    0.75206500
 C                 -1.59488600   -3.16513900   -0.63585400
 C                 -3.28881700   -0.60327400   -0.57549400
 H                 -3.21350500    0.39318000   -0.13232600
 C                 -3.22374600   -0.42821600   -2.10220600
 H                 -3.52407200   -1.34473200   -2.61850000
 H                 -2.22525700   -0.15332200   -2.44741700
 H                 -3.91778000    0.36202800   -2.41146300
 C                 -4.65326800   -1.17658300   -0.16259900
 H                 -5.44681400   -0.54027300   -0.57402500
 H                 -4.79365200   -1.20295900    0.92095100
 H                 -4.81435900   -2.18595800   -0.54946100
 C                 -2.26238200   -1.83014700    1.88322000
 H                 -3.20655600   -2.37958000    1.80685800
 C                 -2.51539500   -0.54946800    2.68987700
 H                 -3.25160900    0.10918100    2.22024500
 H                 -1.58646300    0.01518900    2.80865600
 H                 -2.88852600   -0.80542600    3.68896900
 C                 -1.24867700   -2.72405800    2.61130400
 H                 -0.27505500   -2.23185000    2.68549100
 H                 -1.10206200   -3.68781500    2.11519100
 H                 -1.60350500   -2.93003000    3.62854000
 Os                 0.35070000   -0.25031200   -0.00222800
 H                  3.05569700   -1.44200900    1.61708200
 H                 -0.69954900   -3.52544200   -0.11514900
 C                 -1.26540800   -3.17096000   -2.13656400
 H                 -0.90354100   -4.16502700   -2.42644800
 H                 -2.14817300   -2.95813500   -2.74560100
 H                 -0.48973100   -2.44286400   -2.38243500
 C                 -2.74370700   -4.14552200   -0.35201500
 H                 -3.64445800   -3.88345500   -0.91448800
 H                 -2.44873200   -5.15256500   -0.67203300
 H                 -3.01188600   -4.20852700    0.70542600
 C                  3.67944400   -2.37004600   -0.20251500
 H                  4.40065800   -2.22859300   -1.01344900
 H                  3.98034200   -3.27193300    0.34375900
 H                  2.69589700   -2.55116100   -0.64195300
 C                  5.09234100   -0.86627900    1.25049700
 H                  5.12301800   -0.08050600    2.00939600
 H                  5.51283200   -1.77131800    1.70600700
 H                  5.76136100   -0.57492400    0.43651100
 H                  0.39489700   -0.37722900    1.62871900
 H                  0.28944900    1.10464000    0.95241600
 H                  0.79542100   -1.74430400    0.47863300
 H                  0.67593400   -1.14352600   -1.38209900
 C                  0.07819200    1.17712300   -1.72588100
 H                  0.60651200    1.24658700   -2.65748200
 C                 -0.78312300    1.58870000   -0.91196200
 C                 -1.82515000    2.47078000   -0.45241700
 C                 -2.12593500    2.61883800    0.91211500
 C                 -2.56701600    3.20877100   -1.39806400
 C                 -3.13196300    3.49182600    1.32240800
 H                 -1.56918500    2.02736900    1.62861000
 C                 -3.57623500    4.07203800   -0.98146000
 H                 -2.34452200    3.08932300   -2.45390000
 C                 -3.86338100    4.21753700    0.37970200
 H                 -3.35170500    3.59671400    2.38109600
 H                 -4.14375900    4.63086200   -1.72022700
 H                 -4.65535400    4.88785600    0.70066700
95
 Complex TS(D-1D)
 P                 -1.82518900   -0.59585500    1.39959300
 P                  1.72348500    2.18292900    0.04535100
 C                 -1.30505700   -1.65237100    2.88387800
 H                 -0.77167200   -0.89548900    3.47199700
 C                 -0.27867900   -2.74274200    2.56036700
 H                  0.07035100   -3.20124500    3.49405900
 H                  0.58557500   -2.33769500    2.03609500
 H                 -0.70568100   -3.54309500    1.94860300
 C                 -2.43075300   -2.23124100    3.75532600
 H                 -2.90355700   -3.09187700    3.27336700
 H                 -3.21344000   -1.50990500    4.00165600
 H                 -2.00714700   -2.58786700    4.70216500
 C                 -2.94759300    0.64961000    2.28927100
 H                 -3.75043100    0.04734700    2.72454000
 C                 -2.26447400    1.39245800    3.44598400
 H                 -2.97383500    2.09877700    3.89388100
 H                 -1.39908200    1.96512100    3.10203500
 H                 -1.93124100    0.72095800    4.24187900
 C                 -3.58848000    1.64861200    1.31821200
 H                 -4.30551000    2.27974800    1.85713900
 H                 -4.12921300    1.15814000    0.50452300
 H                 -2.82956700    2.29905700    0.87616400
 C                 -3.10943400   -1.51558700    0.35567500
 C                  1.38369300    3.48010300   -1.28283800
 C                  3.51234700    1.57775000   -0.14718500
 H                  3.50745500    0.67852900    0.48090800
 C                  3.84007100    1.14558500   -1.58640300
 H                  3.96121500    2.01189500   -2.24318900
 H                  3.07946700    0.49827600   -2.02331100
 H                  4.78738100    0.59359400   -1.59924100
 C                  4.63196500    2.49466300    0.37584100
 H                  5.59887600    2.00160200    0.21675400
 H                  4.55157600    2.69907000    1.44547200
 H                  4.66590800    3.45129900   -0.15209200
 C                  1.85390200    3.26754700    1.58641400
 H                  2.72952200    3.90180300    1.41742100
 C                  2.10883100    2.43217800    2.85052400
 H                  2.90802200    1.69611500    2.72121600
 H                  1.20995600    1.88543600    3.14336000
 H                  2.39315200    3.09351000    3.67777600
 C                  0.64769100    4.19609100    1.78942500
 H                 -0.29182700    3.63747200    1.81544600
 H                  0.56889400    4.95733900    1.00830800
 H                  0.75027800    4.72254100    2.74582300
 Os                 0.01192900    0.52259300    0.28772400
 H                 -3.32564600   -0.76319100   -0.40882900
 H                  0.45727200    3.92085400   -0.89530000
 C                  1.03046400    2.88570600   -2.65371800
 H                  0.70569900    3.69075100   -3.32410700
 H                  1.88438300    2.39456800   -3.12813700
 H                  0.21760200    2.16319900   -2.57930000
 C                  2.43029900    4.59547500   -1.41973400
 H                  3.35652200    4.22420000   -1.86853800
 H                  2.04518500    5.38183200   -2.08018800
 H                  2.68171900    5.06684100   -0.46559300
 C                 -2.52479500   -2.72906200   -0.37697300
 H                 -2.25288000   -3.53390600    0.31365900
 H                 -3.26992200   -3.13121100   -1.07337400
 H                 -1.64664800   -2.45787200   -0.96263800
 C                 -4.44740400   -1.88827400    1.01469300
 H                 -4.94823800   -1.03863500    1.48463300
 H                 -5.12555200   -2.26942700    0.24142600
 H                 -4.33747700   -2.67516300    1.76439900
 H                 -0.39937800    1.58622000    1.42854700
 H                  0.71353000    0.16827100    1.72489500
 H                 -0.93698800    1.77250200   -0.22535900
 C                  1.32015200   -1.15943500   -0.29135000
 H                  2.36308300   -0.85225400   -0.35709300
 C                  1.14565200   -2.51526700   -0.35477500
 H                  0.13449800   -2.90581400   -0.34208800
 C                  2.18173600   -3.53505900   -0.45991400
 C                  3.56503500   -3.25216700   -0.53789900
 C                  1.79836100   -4.89524200   -0.47055800
 C                  4.50424900   -4.27419600   -0.62175000
 H                  3.90407100   -2.22071100   -0.53415700
 C                  2.74050000   -5.91687800   -0.55146400
 H                  0.74072900   -5.14183400   -0.41313000
 C                  4.10233500   -5.61467900   -0.62788100
 H                  5.56079300   -4.02605400   -0.68242600
 H                  2.41155200   -6.95270800   -0.55674500
 H                  4.84007000   -6.40914800   -0.69174400
 C                  0.42611400   -0.31602500   -1.78395200
 H                  1.23305000   -0.24589000   -2.49753200
 C                 -0.83929300   -0.11032100   -1.73271700
 C                 -2.03082700    0.06351600   -2.50440500
 C                 -2.31260800   -0.82259400   -3.57193100
 C                 -2.95523300    1.09571200   -2.23492700
 C                 -3.46467100   -0.66890700   -4.33607000
 H                 -1.61801000   -1.63065200   -3.78128700
 C                 -4.09887400    1.24827600   -3.01475900
 H                 -2.75321000    1.76501800   -1.40785300
 C                 -4.36691900    0.36603100   -4.06505500
 H                 -3.66298200   -1.36331600   -5.14824600
 H                 -4.79126400    2.05622800   -2.79310200
 H                 -5.26787100    0.47808100   -4.66085300
95
 Complex 1D
 P                 -1.57604800    1.49922800   -0.95236800
 P                  1.63367600   -1.91431100   -0.43393600
 C                 -0.97581400    3.18075600   -1.58463000
 H                 -0.43712700    2.88126200   -2.49161300
 C                  0.05919500    3.83785800   -0.66992200
 H                  0.44039100    4.75553500   -1.13458700
 H                  0.90384600    3.17456700   -0.49806200
 H                 -0.36518400    4.11766700    0.29936300
 C                 -2.05458200    4.19820500   -1.98499600
 H                 -2.52388100    4.64435500   -1.10301700
 H                 -2.84424800    3.77708900   -2.61231200
 H                 -1.59049500    5.01560000   -2.55029500
 C                 -2.46788600    0.89597100   -2.51464000
 H                 -3.14918900    1.71301700   -2.77458500
 C                 -1.53671100    0.67185700   -3.71500200
 H                 -2.13722900    0.43481900   -4.60177600
 H                 -0.86066000   -0.16811100   -3.53590700
 H                 -0.92827100    1.54668200   -3.96015900
 C                 -3.31089600   -0.36647100   -2.28650000
 H                 -3.92646500   -0.56105600   -3.17327000
 H                 -3.98076500   -0.29677700   -1.42706200
 H                 -2.66746300   -1.23603800   -2.13230800
 C                 -3.04313900    1.76330700    0.21193100
 C                  0.70407600   -3.50904900   -0.86652400
 C                  2.89384300   -2.33338500    0.92399100
 H                  3.31133200   -1.34236200    1.13642600
 C                  2.23870000   -2.84874200    2.22045100
 H                  2.08887500   -3.93053200    2.17563900
 H                  1.27043900   -2.39089500    2.42813600
 H                  2.90036500   -2.65144900    3.07248900
 C                  4.07363400   -3.24808900    0.55391300
 H                  4.74716800   -3.32807200    1.41648200
 H                  4.66732400   -2.87580700   -0.28372200
 H                  3.74269200   -4.26107700    0.31050100
 C                  2.77850700   -1.73636200   -1.92977700
 H                  3.33954600   -2.67546200   -1.97004500
 C                  3.78290800   -0.58674400   -1.77258600
 H                  4.41553800   -0.69358100   -0.88649900
 H                  3.26682300    0.37468400   -1.70656300
 H                  4.44799400   -0.55472600   -2.64426600
 C                  2.02549700   -1.58540500   -3.26045900
 H                  1.56766000   -0.59650700   -3.33973800
 H                  1.23658600   -2.33038700   -3.39735100
 H                  2.73090300   -1.69366200   -4.09336800
 Os                 0.10314600   -0.05981000   -0.24622500
 H                 -3.28243100    0.72622300    0.46506400
 H                 -0.02337700   -3.11862400   -1.58808400
 C                 -0.08760600   -4.07405000    0.32474400
 H                 -0.91771900   -4.69107600   -0.03780100
 H                  0.54267200   -4.71632300    0.94557300
 H                 -0.50449000   -3.29343000    0.96020300
 C                  1.48726900   -4.64102900   -1.54938300
 H                  2.23211700   -5.08188000   -0.88103000
 H                  0.79037600   -5.44248200   -1.82493100
 H                  1.99601200   -4.32844900   -2.46404600
 C                 -2.62709700    2.45040900    1.51966500
 H                 -2.29115400    3.47966700    1.35396500
 H                 -3.48446700    2.49356300    2.20213400
 H                 -1.83669200    1.89583400    2.02720000
 C                 -4.32684700    2.40488300   -0.34122900
 H                 -4.66395200    1.96237400   -1.28122700
 H                 -5.13329800    2.25870100    0.38796100
 H                 -4.22109700    3.48087000   -0.49437600
 H                  0.31759100   -0.13047900   -1.83133400
 H                  1.28479100    0.87382800   -0.93225200
 H                 -0.88618800   -1.06209700   -1.00834300
 C                  0.97759100    0.28008600    2.12673000
 H                  1.93229500   -0.20104300    2.32264600
 C                  1.00107100    1.58400900    1.69620700
 H                  0.09323100    2.17030700    1.75604900
 C                  2.25048700    2.34792100    1.49127900
 C                  3.42324700    1.75237100    1.00089500
 C                  2.28874900    3.70896800    1.83550800
 C                  4.59734600    2.48856200    0.86767600
 H                  3.39229700    0.71733800    0.68740000
 C                  3.46497200    4.44761700    1.70668300
 H                  1.38817700    4.18820300    2.20963800
 C                  4.62487400    3.84069000    1.22199700
 H                  5.49028700    2.00983200    0.47497300
 H                  3.47330500    5.49864400    1.98135800
 H                  5.53965300    4.41618800    1.11393300
 C                 -0.27866600   -0.40303300    2.53181200
 H                 -0.48391200   -0.59509300    3.58867800
 C                 -1.04863200   -0.73349600    1.47378500
 C                 -2.39490500   -1.31656800    1.64082000
 C                 -3.19683700   -0.99100400    2.75612200
 C                 -2.95471700   -2.16969000    0.67294700
 C                 -4.48410700   -1.50584800    2.89906300
 H                 -2.81104400   -0.30002100    3.49940500
 C                 -4.23766100   -2.69533900    0.81777600
 H                 -2.36470700   -2.40944000   -0.20303800
 C                 -5.01273500   -2.36477700    1.93165000
 H                 -5.08142600   -1.22737500    3.76353800
 H                 -4.63726500   -3.35579300    0.05249300
 H                 -6.01840700   -2.76127000    2.03936800
95
 Complex TS(1D-2)
 P                  1.57252900    1.28608900    1.05349900
 P                 -1.95967900   -1.65904100    0.39966100
 C                  1.08519300    3.06454600    1.51041400
 H                  0.02866100    2.93124200    1.76867400
 C                  1.15332200    4.01343700    0.30604500
 H                  0.57485100    4.92100200    0.51311200
 H                  0.74436000    3.56652000   -0.59594600
 H                  2.18413100    4.32064000    0.10270200
 C                  1.80122800    3.72045900    2.70431300
 H                  2.87630700    3.82440200    2.53350700
 H                  1.65950200    3.18594500    3.64525000
 H                  1.39770000    4.73073100    2.84633300
 C                  2.14596800    0.62822500    2.73086000
 H                  2.88375400    1.35563500    3.08238000
 C                  1.01220200    0.56323900    3.76672500
 H                  1.43784900    0.46600600    4.77293800
 H                  0.37826900   -0.30641700    3.58606400
 H                  0.36356100    1.44280900    3.75979100
 C                  2.83318000   -0.73921200    2.64084900
 H                  3.15925200   -1.05345700    3.64005200
 H                  3.71385400   -0.73720500    1.99347100
 H                  2.13583500   -1.49241800    2.26420100
 C                  3.22366500    1.35117000    0.12920200
 C                 -1.24306900   -3.30811900    1.00630700
 C                 -3.18320800   -2.03126000   -0.99643900
 H                 -3.44155100   -1.02014000   -1.33306400
 C                 -2.52381200   -2.76611700   -2.17850100
 H                 -2.52090400   -3.84624400   -2.00875100
 H                 -1.49259700   -2.45718600   -2.35812100
 H                 -3.09755600   -2.58478000   -3.09504500
 C                 -4.49911800   -2.73513400   -0.62476600
 H                 -5.12372300   -2.82011700   -1.52273900
 H                 -5.08334800   -2.19558700    0.12350600
 H                 -4.32876100   -3.74903300   -0.25373500
 C                 -3.13223500   -1.21852100    1.81121000
 H                 -3.80015700   -2.08158700    1.90025000
 C                 -3.98940500    0.01995800    1.51671700
 H                 -4.56349600   -0.06443300    0.58939600
 H                 -3.36515600    0.91436000    1.45132200
 H                 -4.70861100    0.16844800    2.33133500
 C                 -2.40951500   -1.02935700    3.15076200
 H                 -1.79964500   -0.12480400    3.12733500
 H                 -1.76072500   -1.87034900    3.41192900
 H                 -3.14924100   -0.92237800    3.95360200
 Os                -0.18029100   -0.05890500    0.12094000
 H                  3.48388400    0.28757300    0.09593900
 H                 -0.55256800   -2.94107300    1.77406900
 C                 -0.39547800   -4.03850200   -0.05010300
 H                  0.30064100   -4.72359300    0.44779800
 H                 -1.01992800   -4.64197600   -0.71382800
 H                  0.19204700   -3.36046000   -0.67001300
 C                 -2.20735700   -4.30164200    1.67146800
 H                 -2.91863300   -4.71998300    0.95391600
 H                 -1.63221300   -5.14192600    2.07972500
 H                 -2.77410100   -3.86752900    2.49839700
 C                  3.11297100    1.80793000   -1.33373800
 H                  2.91870600    2.87941900   -1.41979000
 H                  4.06064400    1.60438800   -1.84587800
 H                  2.33230400    1.26807100   -1.86790800
 C                  4.36827900    2.10120400    0.82779300
 H                  4.53675000    1.77245000    1.85641600
 H                  5.30224300    1.93233000    0.27772100
 H                  4.19263900    3.18121700    0.84032300
 H                 -0.04033600   -0.65580300    1.62269000
 H                 -1.20297300    0.95036100    0.95624600
 H                  0.71849800   -1.42132500   -0.00857000
 C                 -0.82155600    0.13160100   -2.09735600
 H                 -1.83882200   -0.13337200   -2.36529400
 C                 -0.55937700    1.45774100   -1.69838000
 H                  0.41573500    1.86339200   -1.94095700
 C                 -1.64181300    2.46974200   -1.61757100
 C                 -2.93046400    2.15200200   -1.15757600
 C                 -1.41331100    3.77845300   -2.07349800
 C                 -3.94577700    3.10358500   -1.14018000
 H                 -3.11357100    1.15426900   -0.78374300
 C                 -2.42804200    4.73719900   -2.05457400
 H                 -0.43318200    4.04536500   -2.45956600
 C                 -3.69951900    4.40652500   -1.58497500
 H                 -4.93052600    2.83130200   -0.76923600
 H                 -2.22291400    5.74281500   -2.41166900
 H                 -4.48927700    5.15206700   -1.56580900
 C                  0.32775000   -0.69171100   -2.54856900
 H                  0.50388000   -0.97127200   -3.59087900
 C                  1.12198500   -0.95615800   -1.49025000
 C                  2.44699300   -1.59190200   -1.58058300
 C                  3.26681800   -1.37741400   -2.70789800
 C                  2.95331500   -2.40780800   -0.55259900
 C                  4.52597800   -1.96572500   -2.80488900
 H                  2.91572700   -0.72147200   -3.49820500
 C                  4.21190900   -2.99906700   -0.64929500
 H                  2.34602500   -2.57612500    0.33003900
 C                  5.00729700   -2.78000200   -1.77598800
 H                  5.13974400   -1.77784700   -3.68182500
 H                  4.57344200   -3.62770500    0.16003100
 H                  5.99307700   -3.23033000   -1.84836800
95
 Complex I
 P                 -0.88931900    1.05309400   -2.08650100
 P                  2.46647700    0.72030100    1.27231200
 C                 -1.99234400   -0.42315000   -2.50555800
 H                 -1.34315200   -1.25819500   -2.22021800
 C                 -3.24477800   -0.49934300   -1.62000600
 H                 -3.71185100   -1.48420100   -1.73901100
 H                 -3.01132500   -0.36543000   -0.56582500
 H                 -3.98916500    0.24942500   -1.90942900
 C                 -2.38654000   -0.60018600   -3.98167700
 H                 -2.99357000    0.23030200   -4.35284700
 H                 -1.52929000   -0.71745000   -4.64794300
 H                 -2.99009400   -1.51100200   -4.07617200
 C                  0.10931200    1.26721800   -3.66942200
 H                 -0.62282300    1.29163800   -4.48306400
 C                  1.04755700    0.07230600   -3.90099200
 H                  1.48411600    0.13401500   -4.90487500
 H                  1.86348100    0.08072400   -3.17449900
 H                  0.54160100   -0.89306400   -3.81515300
 C                  0.89945000    2.58237600   -3.70834500
 H                  1.51057700    2.61696700   -4.61816400
 H                  0.24986600    3.46249100   -3.72135300
 H                  1.57322000    2.66318300   -2.85001500
 C                 -1.92952000    2.62598100   -2.06822600
 C                  2.48913100    2.09784500    2.55988300
 C                  2.72623300   -0.94644700    2.11361400
 H                  2.54421100   -1.62578600    1.27361200
 C                  1.64997400   -1.25057700    3.16611700
 H                  1.81255800   -0.67989100    4.08572900
 H                  0.63702700   -1.04822600    2.80997900
 H                  1.69083900   -2.31373800    3.42877200
 C                  4.12440700   -1.24457100    2.67712800
 H                  4.15022100   -2.28227200    3.03080200
 H                  4.91685100   -1.14222300    1.93195800
 H                  4.37615000   -0.60598300    3.52773900
 C                  4.08681200    0.97969100    0.35501100
 H                  4.88054900    0.88615000    1.10434500
 C                  4.29338600   -0.10576700   -0.71205000
 H                  4.24574400   -1.11925800   -0.30438700
 H                  3.53312100   -0.02411000   -1.49314400
 H                  5.27728600    0.01755800   -1.17952300
 C                  4.18423100    2.37667900   -0.27276500
 H                  3.35970200    2.54989500   -0.97082300
 H                  4.17628900    3.17527000    0.47507600
 H                  5.12319400    2.46490900   -0.83182400
 Os                 0.55523400    0.81804600   -0.14986500
 H                 -1.14452600    3.39326300   -2.05503700
 H                  2.53576400    2.98560100    1.91600300
 C                  1.17994500    2.19977900    3.35956900
 H                  1.19242000    3.11554000    3.96271800
 H                  1.05208500    1.35950100    4.04681400
 H                  0.30169600    2.23780400    2.71191000
 C                  3.70039200    2.12272100    3.50314700
 H                  3.64646500    1.31380100    4.23767800
 H                  3.71356000    3.06616400    4.06192200
 H                  4.65589200    2.04100600    2.97770600
 C                 -2.75021900    2.81838500   -0.78371800
 H                 -3.58642000    2.11858200   -0.71942100
 H                 -3.16780700    3.83273200   -0.77159900
 H                 -2.14298500    2.68670900    0.11253700
 C                 -2.80355500    2.85606500   -3.30992300
 H                 -2.24787200    2.76490200   -4.24727500
 H                 -3.22939000    3.86631700   -3.27945900
 H                 -3.64127800    2.15323300   -3.34162300
 H                  0.13998100    2.44352800    0.41211400
 H                  1.65474300    1.04218500   -1.32775100
 H                  0.79381500    2.55468700   -0.17453800
 C                  0.77585800   -1.22208300   -0.59063600
 H                  1.55162100   -1.46637200   -1.32452500
 C                  0.11512600   -2.29409500   -0.09116100
 H                 -0.66974500   -2.12509300    0.64723700
 C                  0.32432500   -3.71382800   -0.42171900
 C                  1.24376100   -4.16743800   -1.39191500
 C                 -0.42700100   -4.69456100    0.25775100
 C                  1.40212700   -5.52418600   -1.65984500
 H                  1.83845300   -3.44500400   -1.94360000
 C                 -0.26964900   -6.05357100   -0.01002300
 H                 -1.14467300   -4.37499200    1.01045100
 C                  0.64805200   -6.48061300   -0.97162900
 H                  2.11885900   -5.84016600   -2.41398100
 H                 -0.86586800   -6.78136200    0.53479900
 H                  0.77388000   -7.53848800   -1.18381600
 C                 -1.19836900    0.40907100    1.09994600
 H                 -0.06934700    0.25079200    1.43657000
 C                 -2.26318300    0.25441100    1.70082700
 C                 -3.56652500    0.08329900    2.23903400
 C                 -4.26254600   -1.13213100    2.05378400
 C                 -4.20232000    1.12492700    2.94917500
 C                 -5.54844900   -1.29316600    2.56122500
 H                 -3.78151700   -1.93613900    1.50578800
 C                 -5.48869300    0.95327500    3.45249100
 H                 -3.67454000    2.06238000    3.09488400
 C                 -6.16739600   -0.25386100    3.26190000
 H                 -6.07127000   -2.23318600    2.40889700
 H                 -5.96537600    1.76463700    3.99536200
 H                 -7.17104700   -0.38339600    3.65611000
95
 Complex TS(I-D)
 P                  0.21962100   -2.11182200   -1.26193500
 P                 -0.42660600    2.53601400   -0.57500100
 C                 -0.28548600   -3.36230200    0.05991500
 H                 -1.19034500   -2.88508800    0.45084100
 C                  0.72526300   -3.42677800    1.21462700
 H                  0.26312900   -3.90987700    2.08397800
 H                  1.06659700   -2.43700800    1.52467000
 H                  1.60386000   -4.02158700    0.94288800
 C                 -0.66451600   -4.77922100   -0.39786500
 H                  0.17531200   -5.31180200   -0.85241000
 H                 -1.49438800   -4.78748500   -1.10854500
 H                 -0.98617200   -5.36224100    0.47418100
 C                 -0.88177100   -2.60858800   -2.70979100
 H                 -0.75536100   -3.68838500   -2.84234400
 C                 -2.35818800   -2.32920200   -2.39006000
 H                 -2.99504000   -2.73412900   -3.18586200
 H                 -2.53950000   -1.25350600   -2.32194000
 H                 -2.68090900   -2.77432500   -1.44473100
 C                 -0.47766700   -1.92090900   -4.02124800
 H                 -1.18849600   -2.18709500   -4.81294000
 H                  0.51677700   -2.22202600   -4.36408900
 H                 -0.48665400   -0.83195400   -3.91395200
 C                  1.93728500   -2.55814500   -1.90887300
 C                  1.09907000    3.60658600   -0.88776500
 C                 -1.28524300    3.15485200    0.99561300
 H                 -1.95924500    2.31656600    1.20915200
 C                 -0.31607000    3.27489900    2.18285300
 H                  0.29292300    4.18160500    2.10729900
 H                  0.36064200    2.42308300    2.27087900
 H                 -0.88579400    3.34304000    3.11705100
 C                 -2.13167900    4.43355200    0.88704000
 H                 -2.59191300    4.64270300    1.86063200
 H                 -2.94457800    4.34751400    0.16265700
 H                 -1.53052500    5.30657800    0.61784300
 C                 -1.58724400    3.13893800   -1.93657700
 H                 -1.77088200    4.20117400   -1.74269400
 C                 -2.93193900    2.39780100   -1.88548200
 H                 -3.38931200    2.41133600   -0.89225200
 H                 -2.80445200    1.35190700   -2.17709900
 H                 -3.63929400    2.86116700   -2.58366500
 C                 -0.96772000    3.00946200   -3.33551900
 H                 -0.65241100    1.97998300   -3.53166200
 H                 -0.10345000    3.66523800   -3.47567100
 H                 -1.70941700    3.28467600   -4.09509200
 Os                -0.02634900    0.19295500   -0.71442300
 H                  2.01095300   -1.88203800   -2.77045900
 H                  1.35353600    3.30560500   -1.91173800
 C                  2.30209100    3.22124300   -0.01378000
 H                  3.20662700    3.70991300   -0.39681100
 H                  2.17242000    3.53885100    1.02393300
 H                  2.46971500    2.14331900   -0.01674700
 C                  0.87759600    5.12529600   -0.87494500
 H                  0.67592400    5.49043700    0.13662500
 H                  1.78146800    5.63642200   -1.22893500
 H                  0.05211300    5.44025700   -1.51938700
 C                  3.06784400   -2.16750000   -0.94529800
 H                  3.12526100   -2.84618100   -0.09117700
 H                  4.03268900   -2.21692700   -1.46470000
 H                  2.94332000   -1.15487600   -0.55948100
 C                  2.12966500   -3.99706700   -2.40745900
 H                  1.35347700   -4.31513300   -3.10887200
 H                  3.09367100   -4.08594800   -2.92360900
 H                  2.14429400   -4.70644500   -1.57432100
 H                  1.60853900    0.44201700   -1.16906500
 H                 -0.88548200    0.25874000   -2.04607400
 H                  1.08379600    0.57550300   -1.96060500
 C                 -1.82552300   -0.20042600    0.30301000
 H                 -2.72628400    0.09794800   -0.24540800
 C                 -2.10491200   -0.74329900    1.51849000
 H                 -1.28794400   -1.11810800    2.14174400
 C                 -3.42770400   -0.94295000    2.13483200
 C                 -4.63457800   -0.48170200    1.56641400
 C                 -3.51987200   -1.63235400    3.36161500
 C                 -5.85978700   -0.70832200    2.18704300
 H                 -4.60882900    0.06334700    0.62740500
 C                 -4.74593800   -1.85741300    3.98529700
 H                 -2.60681800   -1.99844100    3.82672900
 C                 -5.92841500   -1.39771800    3.40218400
 H                 -6.77055300   -0.33963300    1.72142600
 H                 -4.77750300   -2.39422100    4.93018700
 H                 -6.88601500   -1.56997300    3.88510700
 C                  1.23037600    0.10911700    1.67128700
 H                  0.15882400    0.16844700    1.72492400
 C                  2.42881400    0.06337300    1.87748200
 C                  3.84244600   -0.00916000    2.03659900
 C                  4.62548600    1.16185800    2.01520400
 C                  4.47207300   -1.25866300    2.20538300
 C                  6.00840500    1.07842200    2.15226000
 H                  4.13997800    2.12342500    1.89040800
 C                  5.85512500   -1.33044600    2.34265300
 H                  3.86694800   -2.15862800    2.22554600
 C                  6.62563000   -0.16464000    2.31488600
 H                  6.60622200    1.98470000    2.13328900
 H                  6.33366700   -2.29659000    2.47132800
 H                  7.70467600   -0.22488400    2.42161400
2
 Hydrogen
 H                  0.00000000    0.00000000    0.37139700
 H                  0.00000000    0.00000000   -0.37139700
14
 PHCCH
 C                  0.11955800    1.21438600   -0.00000500
 C                 -0.59306900    0.00000000    0.00002200
 C                  0.11955800   -1.21438600   -0.00000400
 C                  1.51220500   -1.20911100   -0.00005600
 C                  2.21215000    0.00000000   -0.00008200
 C                  1.51220500    1.20911200   -0.00005700
 H                 -0.42779100    2.15148400    0.00001400
 H                 -0.42779000   -2.15148500    0.00001600
 H                  2.05279100   -2.15101400   -0.00007500
 H                  3.29818300    0.00000100   -0.00012200
 H                  2.05279100    2.15101500   -0.00007700
 C                 -2.02318700    0.00000000    0.00007500
 C                 -3.23391200    0.00000100    0.00012000
 H                 -4.30123000   -0.00000200    0.00016200
          
